# Supplementary material for: Assessment of Autonomic Nervous System Function in Patients with Chronic Fatigue Syndrome and Post-COVID-19 Syndrome Presenting with Recurrent Syncope
Source: J Clin Med. 2025 Jan 26;14(3):811. doi: 10.3390/jcm14030811 (PMC11818862; doi:10.3390/jcm14030811)
Supplement: Supplementary file 1 [file jcm-14-00811-s001.zip]

Archive with 1 entries (1 files):
- jcm-3372958-supplementary.pdf
